# Supplementary material for: Whole Genome Sequence Data From Captive Baboons Implicate RBFOX1 in Epileptic Seizure Risk
Source: Front Genet. 2021 Aug 20;12:714282. doi: 10.3389/fgene.2021.714282 (PMC8417722; doi:10.3389/fgene.2021.714282)
Supplement: Supplementary file 3 [file Table_1.XLSX]

## Sheet: mga_all_candidate_genes_19_2088
GENE	CHROMOSOME	POSITION (BP)	REF	ALT	VARIANT TYPE	N	CHI-SQUARE	P-VALUE (SNP)	BETA (SNP)	BETA SE (SNP)	MAF (ALT)
RBFOX1	20	5642021	A	G	intron_variant	51	20.5143	5.92e-06	1.36286	0.300901	0.519608
RBFOX1	20	5990284	G	C	intron_variant	51	16.6083	4.6e-05	-1.31222	0.321993	0.392157
RBFOX1	20	5643027	T	G	intron_variant	51	15.8629	6.8e-05	1.01072	0.253769	0.519608
RBFOX1	20	5641993	A	G	intron_variant	52	14.1717	0.000167	1.01941	0.270792	0.548077
RBFOX1	20	5634966	G	T	intron_variant	49	14.0242	0.00018	1.08191	0.288904	0.602041
RBFOX1	20	5646079	A	G	intron_variant	51	13.9414	0.000189	1.16458	0.3119	0.598039
RBFOX1	20	5644688	T	C	intron_variant	51	13.7601	0.000208	1.00284	0.270346	0.5
RBFOX1	20	6355952	C	T	intron_variant	49	13.627	0.000223	-4.95804	1.3431	0.214285
RBFOX1	20	5991115	A	G	intron_variant	54	13.24	0.000274	1.67486	0.460294	0.12963
GABRB3	7	2517399	A	G	intron_variant	53	12.6937	0.000367	-5.64111	1.58333	0.103774
RBFOX1	20	5651295	C	T	intron_variant	54	12.6453	0.000376	1.07891	0.303404	0.657408
RBFOX1	20	5651296	C	A	intron_variant	54	12.6453	0.000376	1.07891	0.303404	0.657408
RBFOX1	20	6164973	A	G	intron_variant	53	12.6191	0.000382	-0.943135	0.265497	0.754717
RBFOX1	20	5651447	A	G	intron_variant	52	12.601	0.000385	1.07666	0.303305	0.653846
GABRB3	7	2560571	G	A	intron_variant	50	12.108	0.000502	-7.42733	2.1345	0.13
RBFOX1	20	5907815	A	G	intron_variant	50	11.9399	0.000549	-0.890075	0.257588	0.64
RBFOX1	20	5651431	G	A	intron_variant	53	11.8094	0.000589	1.05354	0.306575	0.669812
RBFOX1	20	6349239	C	T	intron_variant	50	11.8083	0.00059	-4.53361	1.31932	0.21
RBFOX1	20	5643877	C	T	intron_variant	50	11.7947	0.000594	0.904458	0.263357	0.46
RBFOX1	20	6749256	A	G	intron_variant	50	11.7841	0.000597	0.972823	0.283391	0.59
GABRB3	7	2501356	T	C	intron_variant	54	11.7	0.000625	-5.55088	1.62282	0.111111
RBFOX1	20	5632144	C	T	intron_variant	51	11.0294	0.000897	-1.59169	0.479272	0.235294
GABRB3	7	2552289	T	A	intron_variant	51	10.7676	0.001033	-5.62502	1.71421	0.137255
RBFOX1	20	6483710	C	G	intron_variant	51	10.736	0.001051	1.32193	0.403446	0.715687
RBFOX1	20	5642537	A	G	intron_variant	51	10.7067	0.001068	0.780948	0.238668	0.529412
RBFOX1	20	6480690	G	A	intron_variant	51	10.631	0.001112	1.15255	0.353486	0.686275
RBFOX1	20	5947499	T	A	intron_variant	51	10.621	0.001118	-1.16186	0.356509	0.362745
RBFOX1	20	5984828	T	C	intron_variant	54	10.604	0.001128	1.79483	0.551173	0.064815
GABRB3	7	2534978	G	A	intron_variant	52	10.5704	0.001149	-4.99508	1.53637	0.105769
RBFOX1	20	6276423	A	T	intron_variant	53	10.4194	0.001247	1.68948	0.5234	0.075471
RBFOX1	20	5764180	G	A	intron_variant	51	10.4177	0.001248	1.28029	0.396665	0.735294
GABRB3	7	2523764	G	A	intron_variant	54	10.3349	0.001305	-5.26504	1.63775	0.092592
RBFOX1	20	6276389	C	A	intron_variant	53	10.2492	0.001367	1.76696	0.551926	0.066037
RBFOX1	20	6485075	T	C	intron_variant	49	10.173	0.001425	-4.15126	1.30154	0.22449
RBFOX1	20	6440747	A	G	intron_variant	53	10.1711	0.001427	1.07499	0.33707	0.150944
SCN1A	12	51750877	T	A	intron_variant	49	10.0682	0.001509	-3.93526	1.24022	0.22449
RBFOX1	20	5181495	C	T	intron_variant	50	10.0536	0.00152	4.13621	1.30449	0.06
RBFOX1	20	6356391	G	C	intron_variant	52	10.0071	0.001559	-4.87865	1.54222	0.125
GABRB3	7	2561733	G	A	intron_variant	53	9.9044	0.001649	1.14746	0.364608	0.188679
RBFOX1	20	5635056	C	T	intron_variant	51	9.8616	0.001688	0.81627	0.259932	0.254902
RBFOX1	20	6355252	C	T	intron_variant	53	9.83565	0.001712	-3.90621	1.24553	0.132076
RBFOX1	20	5324152	T	C	intron_variant	54	9.83423	0.001713	1.15866	0.369477	0.12963
GABRG2	6	156497930	T	C	intron_variant	54	9.81182	0.001734	1.41883	0.452955	0.092592
RBFOX1	20	5181238	C	T	intron_variant	53	9.76442	0.001779	1.25	0.400025	0.066037
RBFOX1	20	5641475	G	C	intron_variant	52	9.74	0.001803	0.75337	0.241395	0.432692
GABRB3	7	2549710	T	C	intron_variant	53	9.73192	0.001811	1.15459	0.370109	0.169812
RBFOX1	20	6144509	C	T	intron_variant	52	9.73107	0.001812	1.96612	0.630275	0.057693
RBFOX1	20	6143711	A	G	intron_variant	51	9.72452	0.001818	1.97783	0.634242	0.058824
RBFOX1	20	6253806	A	C	intron_variant	52	9.71791	0.001825	1.92927	0.618881	0.057693
RBFOX1	20	5644086	A	T	intron_variant	54	9.71665	0.001826	0.785257	0.251915	0.398148
RBFOX1	20	5644122	G	A	intron_variant	52	9.633	0.001911	0.911292	0.293614	0.413461
RBFOX1	20	6489042	G	A	intron_variant	52	9.63255	0.001912	-1.21389	0.391118	0.259615
RBFOX1	20	5984167	C	G	intron_variant	53	9.62232	0.001922	1.96439	0.633267	0.056604
RBFOX1	20	6253077	C	T	intron_variant	53	9.62229	0.001922	1.9629	0.63279	0.056604
RBFOX1	20	5147458	C	T	non_coding_transcript_exon_variant	52	9.60005	0.001946	-4.74217	1.53053	0.105769
RBFOX1	20	6561728	A	G	intron_variant	54	9.57754	0.00197	1.17726	0.380405	0.138889
RBFOX1	20	5990400	C	T	intron_variant	53	9.55665	0.001992	1.97775	0.639763	0.056604
RBFOX1	20	6446157	T	C	intron_variant	52	9.52307	0.002029	0.625	0.202531	0.182693
RBFOX1	20	5279686	T	G	intron_variant	53	9.48232	0.002075	-4.94581	1.60613	0.113208
RBFOX1	20	6784055	C	G	intron_variant	52	9.45969	0.0021	-3.89903	1.2677	0.144231
RBFOX1	20	5957567	C	T	intron_variant	50	9.41286	0.002155	1.14346	0.372701	0.11
RBFOX1	20	6749098	A	G	intron_variant	50	9.38434	0.002188	0.842636	0.275067	0.57
RBFOX1	20	5636331	G	A	intron_variant	53	9.32684	0.002258	0.692878	0.226876	0.386792
GABRB3	7	2418887	C	T	intron_variant	54	9.31177	0.002277	-5.39692	1.7686	0.083334
CASR	2	41913861	G	A	intron_variant	54	9.30427	0.002286	-4.65153	1.52495	0.083334
RBFOX1	20	6253649	A	C	intron_variant	52	9.29994	0.002292	1.90104	0.623376	0.057693
RBFOX1	20	6085905	C	T	intron_variant	50	9.2802	0.002316	1.57966	0.518542	0.08
RBFOX1	20	6409878	T	C	intron_variant	53	9.27859	0.002318	-4.92306	1.6162	0.14151
RBFOX1	20	5222404	G	T	intron_variant	52	9.25811	0.002345	-1.03753	0.340988	0.288461
GABRB3	7	2412765	G	A	intron_variant	53	9.23153	0.002379	-5.31564	1.74952	0.103774
RBFOX1	20	6409904	G	A	intron_variant	54	9.23108	0.002379	-4.84044	1.59316	0.138889
RBFOX1	20	5750742	T	G	intron_variant	51	9.1679	0.002463	-1.03685	0.342437	0.27451
RBFOX1	20	5650500	T	C	intron_variant	50	9.16136	0.002472	1.11139	0.367186	0.74
RBFOX1	20	6801844	A	G	intron_variant	52	9.13822	0.002503	-4.54957	1.50501	0.096154
RBFOX1	20	6491007	C	G	intron_variant	53	9.137	0.002505	-1.20342	0.398121	0.254717
RBFOX1	20	5690657	A	G	intron_variant	53	9.10619	0.002547	0.710916	0.235586	0.339622
RBFOX1	20	5644433	G	A	intron_variant	49	9.08187	0.002582	0.817582	0.271296	0.397959
RBFOX1	20	5663614	G	T	intron_variant	52	9.07402	0.002593	0.744004	0.246988	0.336539
RBFOX1	20	5258283	A	G	intron_variant	54	9.05408	0.002621	-4.87978	1.62173	0.120371
GABRB3	7	2441328	C	T	intron_variant	54	9.0378	0.002645	-6.53211	2.17281	0.120371
GABRB3	7	2523768	G	A	intron_variant	53	9.02972	0.002656	-4.74367	1.57862	0.09434
RBFOX1	20	5228423	C	G	intron_variant	52	9.00062	0.002699	1.58424	0.528062	0.076923
RBFOX1	20	6113392	G	A	intron_variant	53	8.94857	0.002777	-1.57475	0.526423	0.122642
RBFOX1	20	5650476	C	T	intron_variant	50	8.93507	0.002798	1.10661	0.370207	0.75
CACNA1A	19	12102543	G	T	synonymous_variant	50	8.90751	0.00284	-3.55684	1.19175	0.19
RBFOX1	20	6170029	G	C	intron_variant	50	8.90052	0.002851	-0.904356	0.303132	0.73
RBFOX1	20	6747132	T	A	intron_variant	52	8.89554	0.002859	-4.73285	1.58685	0.125
GABRB3	7	2559430	C	T	intron_variant	54	8.85448	0.002924	1.22254	0.410849	0.157408
RBFOX1	20	5715658	A	G	intron_variant	53	8.82003	0.002979	-1.18202	0.398005	0.188679
RBFOX1	20	5105716	G	T	intron_variant	49	8.79754	0.003016	2.22913	0.751545	0.051021
RBFOX1	20	5601681	A	T	intron_variant	51	8.78711	0.003034	1.37433	0.463626	0.068627
RBFOX1	20	5643427	C	T	intron_variant	54	8.72988	0.00313	0.825109	0.279259	0.425926
RBFOX1	20	6009822	G	A	intron_variant	52	8.721	0.003146	-0.907278	0.307225	0.365385
RBFOX1	20	5415071	C	T	intron_variant	52	8.71579	0.003155	-4.71882	1.59838	0.096154
RBFOX1	20	5715461	T	C	intron_variant	54	8.71437	0.003157	-1.05266	0.35659	0.222222
RBFOX1	20	5715464	A	G	intron_variant	54	8.71437	0.003157	-1.05266	0.35659	0.222222
RBFOX1	20	5254468	T	C	intron_variant	50	8.70527	0.003173	-1.24545	0.422121	0.86
RBFOX1	20	6029436	C	T	intron_variant	52	8.69638	0.003188	-1.10054	0.373196	0.298077
RBFOX1	20	6228975	G	A	intron_variant	53	8.68894	0.003201	0.844653	0.286546	0.528302
RBFOX1	20	6409680	G	T	intron_variant	52	8.66453	0.003245	-0.809997	0.275176	0.451923
