# Supplementary material for: Whole Genome Sequence Data From Captive Baboons Implicate RBFOX1 in Epileptic Seizure Risk
Source: Front Genet. 2021 Aug 20;12:714282. doi: 10.3389/fgene.2021.714282 (PMC8417722; doi:10.3389/fgene.2021.714282)
Supplement: Supplementary file 4 [file Table_2.XLSX]

## Sheet: mga_all_damaging
CHROMOSOME	POSITION (BP)	GENE	REF	ALT	VARIANT TYPE	SnpEff IMPACT	AMINO ACID SUBSTITUTION	N	CHI-SQUARE	P-VALUE (SNP)	BETA (SNP)	BETA SE (SNP)	MAF
4	110510700	SYNE1	G	C	missense_variant	MODERATE	p.Glu2066Gln	54	20.0561	7.5203e-06	4.3478	0.970836	0.064815
1	125308470	PBXIP1	G	A	missense_variant	MODERATE	p.Thr5Ile	53	18.17	2e-05	4.09408	0.96046	0.679245
1	112209853	SYCP1	G	A	missense_variant	MODERATE	p.Val488Ile	52	17.9999	2.2e-05	-5.625	1.32583	0.182693
3	43438092	LOC108584956	C	A	missense_variant	MODERATE	p.Cys1138Phe	54	17.405	3e-05	5.92697	1.42068	0.055556
16	45549650	MLLT6	A	G	missense_variant	MODERATE	p.Ile903Val	52	16.6442	4.5e-05	-5.61444	1.37618	0.201923
1	217379527	ZNF692	T	G	missense_variant	MODERATE	p.Met11Leu	52	16.6012	4.6e-05	-5.43811	1.33468	0.240385
14	14601373	GLYAT	A	G	missense_variant	MODERATE	p.Gln240Arg	51	16.389	5.2e-05	-1.37437	0.33949	0.421569
8	97957365	RRM2B	T	C	missense_variant	MODERATE	p.Glu5Gly	50	15.0545	0.000104	-1.14777	0.295817	0.56
4	34215535	UHRF1BP1	G	A	missense_variant	MODERATE	p.Arg318Gln	54	14.6279	0.000131	5.3063	1.3874	0.074074
6	42584897	SELENOP	G	C	missense_variant	MODERATE	p.Leu180Val	54	14.0048	0.000182	-5.02285	1.34219	0.185185
8	7536464	FAM167A	G	A	missense_variant	MODERATE	p.Ala92Thr	53	13.7457	0.000209	4.7974	1.29396	0.075471
3	80909771	GARS	C	T	missense_variant	MODERATE	p.Val520Ile	52	13.6889	0.000216	-1.17928	0.318736	0.788462
5	95526507	LOC103884519	G	C	missense_variant	MODERATE	p.Arg1359Gly	50	13.6243	0.000223	-4.93663	1.33743	0.24
14	14601393	GLYAT	G	A	missense_variant	MODERATE	p.Val247Ile	51	13.6091	0.000225	-1.03535	0.280654	0.460784
21	125404298	ARHGEF6	C	T	missense_variant	MODERATE	p.Ala81Thr	49	13.4353	0.000247	1.11193	0.303358	0.265306
7	147075721	PSMC1	G	A	missense_variant	MODERATE	p.Glu436Lys	54	13.2736	0.000269	1.60193	0.439693	0.12963
4	144317406	MCM9	A	G	missense_variant	MODERATE	p.Ile90Val	53	13.2638	0.000271	-4.85886	1.33413	0.226415
6	42584875	SELENOP	T	C	missense_variant	MODERATE	p.Lys187Arg	53	13.0524	0.000303	-4.88062	1.35092	0.198113
4	29656785	TRIM31	C	A	missense_variant	MODERATE	p.Trp170Leu	53	12.7152	0.000363	-1.03323	0.289757	0.556604
5	95529641	LOC103884519	A	G	missense_variant	MODERATE	p.Val314Ala	54	12.62	0.000382	-1.30808	0.368217	0.305555
14	14601480	GLYAT	G	A	missense_variant	MODERATE	p.Gly276Ser	52	12.5398	0.000398	-1.08293	0.305813	0.461539
1	6676391	PER3	G	A	missense_variant	MODERATE	p.Arg1119Lys	52	12.5008	0.000407	2.82859	0.80002	0.076923
15	9575686	GLE1	T	C	missense_variant	MODERATE	p.Thr94Ala	49	12.3581	0.000439	-4.41607	1.2562	0.938775
8	516128	ERICH1	A	T	missense_variant	MODERATE	p.Phe178Leu	53	12.3561	0.00044	1.26057	0.358612	0.226415
7	147075731	PSMC1	A	C	missense_variant	MODERATE	p.Tyr439Ser	54	12.0245	0.000525	1.67484	0.482991	0.111111
16	66036391	GPR142	C	T	missense_variant	MODERATE	p.Ser63Phe	54	11.9776	0.000538	1.36181	0.393488	0.175926
7	116985032	LOC101024693	T	C	missense_variant	MODERATE	p.Met833Thr	49	11.9596	0.000544	-1.52876	0.44206	0.27551
11	6435672	PLEKHG6	G	A	missense_variant	MODERATE	p.Val436Met	52	11.8564	0.000575	1.39599	0.405419	0.125
16	17810342	MYO15A	C	T	missense_variant	MODERATE	p.Arg2015Cys	54	11.7607	0.000605	-4.5168	1.31709	0.111111
6	42584469	SELENOP	G	T	missense_variant	MODERATE	p.Asp322Glu	52	11.7361	0.000613	-1.62569	0.474542	0.221154
4	49203340	CRISP1	C	G	missense_variant	MODERATE	p.Val42Leu	51	11.725	0.000617	-1.06974	0.312409	0.411764
10	46863440	SEL1L2	G	C	missense_variant	MODERATE	p.Ile103Met	53	11.7251	0.000617	-1.32918	0.388175	0.311321
5	5844769	C5H4orf50	C	T	missense_variant	MODERATE	p.Arg841His	51	11.6835	0.000631	5.32377	1.55751	0.058824
14	14772397	LOC101003561	A	C	missense_variant	MODERATE	p.Asn174His	53	11.6823	0.000631	-1.08895	0.318598	0.35849
18	50976617	ALPK2	G	A	missense_variant	MODERATE	p.Leu942Phe	54	11.6525	0.000641	2.09281	0.613085	0.083334
19	35204796	LOC101000262	G	A	missense_variant	MODERATE	p.Thr163Ile	53	11.5782	0.000667	-1.75998	0.517234	0.226415
8	26523574	ZNF395	T	G	missense_variant	MODERATE	p.Thr353Pro	54	11.5565	0.000675	4.91216	1.44497	0.074074
1	15274945	CROCC	A	G	missense_variant	MODERATE	p.Gln1949Arg	53	11.5493	0.000678	1.61737	0.475918	0.113208
1	878589	CFAP74	G	C	missense_variant	MODERATE	p.Asp628Glu	51	11.5029	0.000695	1.08981	0.321329	0.22549
8	99921417	DCSTAMP	T	C	missense_variant	MODERATE	p.Ile10Thr	53	11.4973	0.000697	-1.23872	0.365322	0.292453
4	31207254	VWA7	C	T	missense_variant	MODERATE	p.Ala851Thr	53	11.479	0.000704	1.39879	0.41286	0.14151
4	31125675	ABHD16A	C	T	missense_variant	MODERATE	p.Arg501His	54	11.3929	0.000737	4.44875	1.31802	0.074074
1	131660126	NR1I3	C	T	missense_variant	MODERATE	p.Arg134Gln	52	11.3627	0.000749	-1.48109	0.439382	0.903846
16	6477440	TEKT1	G	A	missense_variant	MODERATE	p.Thr114Met	51	11.3129	0.00077	0.91166	0.271048	0.284313
3	112210179	CFAP69	A	C	missense_variant	MODERATE	p.Val229Gly	53	11.3034	0.000774	1.10543	0.328798	0.226415
19	30447342	KIRREL2	T	G	missense_variant	MODERATE	p.Phe688Cys	51	11.2863	0.000781	-4.45962	1.32746	0.196078
4	165534306	ERMARD	C	T	missense_variant	MODERATE	p.Ala60Val	53	11.2843	0.000782	4.94711	1.4727	0.056604
12	67242412	ITGA4	T	G	missense_variant	MODERATE	p.Phe659Leu	50	11.2245	0.000807	1.63128	0.486906	0.81
14	30531165	CAT	T	C	missense_variant	MODERATE	p.Lys243Arg	54	11.1978	0.000819	-0.926299	0.276813	0.481482
4	31327253	SLC44A4	C	T	missense_variant	MODERATE	p.Arg281Gln	50	11.1852	0.000825	4.27048	1.27689	0.06
7	124547329	ZFYVE26	C	A	missense_variant and 5_prime_UTR_premature_start_codon_gain_variant	MODERATE	p.Leu87Phe	53	11.1791	0.000827	0.888486	0.265734	0.377358
20	71512399	SPG7	G	A	missense_variant	MODERATE	p.Glu673Lys	54	11.1493	0.000841	1.4854	0.444855	0.148148
16	18952111	SLC47A2	A	G	missense_variant	MODERATE	p.Phe308Leu	53	11.1265	0.000851	-1.78328	0.534612	0.216981
14	13328529	MS4A7	A	G	missense_variant	MODERATE	p.Ile227Thr	53	11.1086	0.000859	1.01431	0.304327	0.216981
16	51715064	CCDC103	A	G	missense_variant	MODERATE	p.Gln111Arg	49	11.0955	0.000865	3.91486	1.17529	0.755102
4	126825196	MTFR2	C	G	missense_variant and splice_region_variant	MODERATE	p.Ser171Cys	52	11.0897	0.000868	5.1633	1.55048	0.057693
19	36641732	MEGF8	G	C	missense_variant	MODERATE	p.Glu1616Asp	52	11.0512	0.000886	0.929553	0.279621	0.5
4	29654845	TRIM31	G	A	missense_variant	MODERATE	p.Ser259Leu	50	11.0345	0.000894	-0.625	0.18815	0.72
3	7164418	LCA5L	C	A	missense_variant	MODERATE	p.Thr318Lys	53	10.9982	0.000912	5.08298	1.5327	0.084905
7	121700200	SPTB	A	G	missense_variant	MODERATE	p.Met2166Thr	53	10.9716	0.000925	-0.987372	0.298089	0.726415
5	64491113	SHROOM3	T	C	missense_variant	MODERATE	p.Ser237Gly	51	10.9607	0.000931	-4.25869	1.28634	0.117647
2	178309211	RTP4	C	T	missense_variant	MODERATE	p.Arg6Trp	52	10.9175	0.000953	-5.10195	1.5441	0.105769
9	60850244	SUPV3L1	G	A	missense_variant	MODERATE	p.Arg610Cys	52	10.914	0.000954	1.07489	0.325367	0.144231
19	16807177	KIAA1683	C	G	missense_variant	MODERATE	p.Cys747Ser	54	10.8492	0.000988	1.57415	0.477913	0.111111
1	117652760	LOC101025426	T	A	missense_variant	MODERATE	p.Leu678Met	52	10.8457	0.00099	-1.17715	0.357441	0.336539
1	124930411	CHRNB2	G	C	missense_variant	MODERATE	p.Gly427Arg	53	10.8443	0.000991	1.42637	0.433144	0.113208
20	3200006	ZNF174	G	A	splice_acceptor_variant and intron_variant	HIGH		53	10.8088	0.00101	-1.44065	0.438195	0.245283
7	79099011	LOC108587069	A	G	missense_variant	MODERATE	p.Asn85Ser	54	10.732	0.001053	-1.44052	0.439723	0.361111
7	80274596	RNF212B	C	T	stop_gained	HIGH	p.Gln327*	53	10.6542	0.001098	4.06556	1.24554	0.066037
5	147885396	TMEM131L	T	G	missense_variant	MODERATE	p.Leu679Val	52	10.6433	0.001105	-4.18814	1.28376	0.192307
3	128819312	CDHR3	G	A	missense_variant	MODERATE	p.Gly643Asp	51	10.54	0.001168	-1.02651	0.316187	0.77451
9	3289088	PITRM1	T	C	splice_acceptor_variant and intron_variant	HIGH		54	10.5248	0.001178	-1.43928	0.443647	0.268518
4	119916348	FUCA2	C	G	missense_variant	MODERATE	p.Thr195Ser	53	10.5146	0.001184	-1.33267	0.410985	0.235849
9	114805114	C9H10orf120	T	G	missense_variant	MODERATE	p.Asp262Ala	53	10.5044	0.001191	1.17213	0.361653	0.188679
10	46842268	SEL1L2	A	T	missense_variant	MODERATE	p.Tyr323Asn	52	10.4768	0.001209	-1.27438	0.393716	0.365385
15	41829793	FAM219A	A	G	missense_variant	MODERATE	p.Thr24Ala	52	10.4009	0.001259	-4.38607	1.36	0.961538
20	57560481	KARS	G	C	missense_variant	MODERATE	p.Ser99Arg	52	10.3913	0.001266	-4.08003	1.26569	0.144231
19	8491470	ZNF426	A	T	missense_variant	MODERATE	p.Leu134Met	54	10.3878	0.001269	1.92254	0.596504	0.138889
18	23235848	DSC1	A	G	missense_variant	MODERATE	p.Val655Ala	52	10.3608	0.001287	-4.00742	1.245	0.144231
8	36265074	LOC101003411	C	G	missense_variant	MODERATE	p.Gly178Arg	53	10.3604	0.001288	0.827418	0.257061	0.349056
9	29883796	MTPAP	T	C	missense_variant	MODERATE	p.Asn167Asp	53	10.3558	0.001291	2.37505	0.738041	0.066037
1	45240000	LOC101014805	C	T	missense_variant	MODERATE	p.Thr84Met	52	10.3232	0.001314	-4.09583	1.27478	0.182693
18	50977204	ALPK2	T	C	missense_variant	MODERATE	p.Glu746Gly	53	10.3228	0.001314	1.93668	0.60278	0.09434
19	10453993	ECSIT	T	C	missense_variant	MODERATE	p.Ser88Gly	50	10.3115	0.001322	0.925372	0.288175	0.29
11	124930961	DHX37	C	T	missense_variant	MODERATE	p.Glu1048Lys	53	10.3043	0.001327	1.56445	0.487361	0.09434
4	29715514	TRIM15	T	C	missense_variant	MODERATE	p.Phe429Leu	51	10.2967	0.001333	-0.79894	0.24898	0.578431
16	17784641	MYO15A	G	A	missense_variant	MODERATE	p.Arg125Gln	54	10.2931	0.001335	-4.07223	1.26928	0.101852
14	97369082	ALKBH8	T	C	missense_variant	MODERATE	p.Arg608Gly	54	10.276	0.001348	-4.51045	1.40704	0.629629
15	29239316	TMEM38B	T	C	missense_variant and 5_prime_UTR_premature_start_codon_gain_variant	MODERATE	p.Ile48Val	53	10.2728	0.00135	1.26115	0.393478	0.14151
4	109930561	FBXO5	G	C	missense_variant	MODERATE	p.Gly299Ala	53	10.2684	0.001353	1.08372	0.338193	0.726415
8	139124697	MROH6	G	A	missense_variant	MODERATE	p.Arg241Trp	53	10.2633	0.001357	-4.08141	1.27399	0.14151
2	86567016	USP19	C	T	missense_variant	MODERATE	p.Pro870Ser	52	10.2228	0.001387	1.09354	0.342019	0.182693
4	29584572	LOC101016898	T	C	splice_acceptor_variant and intron_variant	HIGH		49	10.1665	0.00143	-1.06876	0.335192	0.602041
2	50600590	LOC103881922	A	T	missense_variant	MODERATE	p.Val101Asp	52	10.1402	0.001451	2.01489	0.632744	0.086539
13	73170057	TET3	G	A	missense_variant	MODERATE	p.Gly47Ser	54	10.1266	0.001461	1.50625	0.473334	0.083334
1	106759735	PSMA5	T	C	missense_variant	MODERATE	p.Lys219Glu	49	10.1216	0.001465	-5.48752	1.72485	0.122449
11	65578411	RAB3IP	C	T	missense_variant	MODERATE	p.Thr282Ile	54	10.0621	0.001514	-1.16388	0.366914	0.277778
11	49488261	PRR13	T	C	missense_variant	MODERATE	p.Ile15Thr	51	10.0351	0.001536	2.53554	0.800404	0.058824
9	28132124	WAC	A	G	missense_variant	MODERATE	p.Asn180Ser	53	10.0067	0.00156	-3.95257	1.24949	0.169812
5	68792999	ADAMTS3	T	G	missense_variant	MODERATE	p.Asn96Lys	51	10.0032	0.001563	1.36344	0.431089	0.784313
